# Supplementary material for: The Link Between Depression, Analgesia Usage and Function in Osteoarthritis: A Propensity Score-Matched Analysis from the Osteoarthritis Initiative Cohort
Source: Bioengineering (Basel). 2026 Jan 6;13(1):63. doi: 10.3390/bioengineering13010063 (PMC12838159; doi:10.3390/bioengineering13010063)
Supplement: Supplementary file 1 [file bioengineering-13-00063-s001.zip]

Archive with 1 entries (1 files):
- bioengineering-4016167-supplementary.pdf
